# Supplementary material for: Comparison of the RNA Content of Extracellular Vesicles Derived from Paracoccidioides brasiliensis and Paracoccidioides lutzii
Source: Cells. 2019 Jul 23;8(7):765. doi: 10.3390/cells8070765 (PMC6678485; doi:10.3390/cells8070765)
Supplement: Supplementary file 1 [file cells-08-00765-s001.zip]

Archive with 9 entries (8 files):
- Figure1Suptiff.tiff
- __MACOSX/
- __MACOSX/._Figure1Suptiff.tiff
- Legend Figure Supple1 Peres da Silva.docx
- __MACOSX/._Legend Figure Supple1 Peres da Silva.docx
- Suppl Table 1 - structured com legenda.xlsx
- __MACOSX/._Suppl Table 1 - structured com legenda.xlsx
- Suppl Table 2 - DC com legenda.xlsx
- __MACOSX/._Suppl Table 2 - DC com legenda.xlsx
