# Supplementary material for: Comparison of the RNA Content of Extracellular Vesicles Derived from Paracoccidioides brasiliensis and Paracoccidioides lutzii
Source: Cells. 2019 Jul 23;8(7):765. doi: 10.3390/cells8070765 (PMC6678485; doi:10.3390/cells8070765)
Supplement: Supplementary file 1 [file cells-08-00765-s001.zip › Suppl Table 1 - structured com legenda.xlsx]

## Sheet: Pb01, Pb03 and pb18
SeqName	Description	Length	e-Value	sim mean	#GO	GO IDs	GO Names
PADG_12520	28S_ribosomal_RNA_transcript_product	2799	9.87407e-20	100	9	F:GO:0003729; F:GO:0003735; C:GO:0005794; C:GO:0005886; P:GO:0006412; C:GO:0009506; C:GO:0009507; C:GO:0022627; C:GO:0042788	F:mRNA binding; F:structural constituent of ribosome; C:Golgi apparatus; C:plasma membrane; P:translation; C:plasmodesma; C:chloroplast; C:cytosolic small ribosomal subunit; C:polysomal ribosome
PADG_12522	18S_ribosomal_RNA_transcript_product	1799	1.46544e-17	100	9	F:GO:0003729; F:GO:0003735; C:GO:0005794; C:GO:0005886; P:GO:0006412; C:GO:0009506; C:GO:0009507; C:GO:0022627; C:GO:0042788	F:mRNA binding; F:structural constituent of ribosome; C:Golgi apparatus; C:plasma membrane; P:translation; C:plasmodesma; C:chloroplast; C:cytosolic small ribosomal subunit; C:polysomal ribosome
	Supplemental Table S1:

## Sheet: Pb01 and Pb03
Common to Pb01 and Pb03	Table S1: List of genes from Pb18, Pb3, and Pb01 matching partially structured sRNA, as indicated.
SeqName	Description	Length	e-Value	sim mean	#GO	GO IDs	GO Names
PABG_06173	conserved hypothetical protein	489	1.52239e-147	56.42	2	F:GO:0000340; F:GO:0003729	F:RNA 7-methylguanosine cap binding; F:mRNA binding
PAAG_05594	probable UDP-N-acetylglucosamine--peptide N-acetylglucosaminyltransferase SEC	1710	0.0	61.03	5	P:GO:0006486; P:GO:0006493; P:GO:0007275; F:GO:0016740; F:GO:0016757	P:protein glycosylation; P:protein O-linked glycosylation; P:multicellular organism development; F:transferase activity; F:transferase activity, transferring glycosyl groups
PABG_11266	kinesin family protein	992	0.0	71.7	40	P:GO:0000070; P:GO:0000132; F:GO:0000166; C:GO:0000778; F:GO:0003774; F:GO:0003777; F:GO:0005524; C:GO:0005634; C:GO:0005737; C:GO:0005871; C:GO:0005874; C:GO:0005880; C:GO:0005881; P:GO:0007018; P:GO:0007019; P:GO:0007052; F:GO:0008017; F:GO:0008574; P:GO:0010938; C:GO:0015630; F:GO:0016887; C:GO:0016938; P:GO:0030473; P:GO:0031115; P:GO:0032888; C:GO:0035371; P:GO:0051228; C:GO:0055028; C:GO:00…	P:mitotic sister chromatid segregation; P:establishment of mitotic spindle orientation; F:nucleotide binding; C:condensed nuclear chromosome kinetochore; F:motor activity; F:microtubule motor activity; F:ATP binding; C:nucleus; C:cytoplasm; C:kinesin complex; C:microtubule; C:nuclear microtubule; C:cytoplasmic microtubule; P:microtubule-based movement; P:microtubule depolymerization; P:mitotic sp…
PABG_06790	cullin-1	767	0.0	74.23	16	P:GO:0006511; P:GO:0006513; P:GO:0006915; P:GO:0008283; P:GO:0009887; P:GO:0016567; F:GO:0016874; C:GO:0019005; P:GO:0031146; C:GO:0031461; F:GO:0031625; P:GO:0043161; C:GO:0043224; F:GO:0061630; P:GO:1903467; C:GO:1990452	P:ubiquitin-dependent protein catabolic process; P:protein monoubiquitination; P:apoptotic process; P:cell population proliferation; P:animal organ morphogenesis; P:protein ubiquitination; F:ligase activity; C:SCF ubiquitin ligase complex; P:SCF-dependent proteasomal ubiquitin-dependent protein catabolic process; C:cullin-RING ubiquitin ligase complex; F:ubiquitin protein ligase binding; P:protea…
PAAG_07505	glutamine amidotransferase	279	2.2631e-134	65.35	8	F:GO:0004359; C:GO:0005829; P:GO:0006541; P:GO:0008614; F:GO:0016740; P:GO:0042819; P:GO:0042823; C:GO:1903600	F:glutaminase activity; C:cytosol; P:glutamine metabolic process; P:pyridoxine metabolic process; F:transferase activity; P:vitamin B6 biosynthetic process; P:pyridoxal phosphate biosynthetic process; C:glutaminase complex
PABG_06110	glucose-inducible SAM-dependent methyltransferase Rrg1, putative	340	1.28879e-140	59.63	9	C:GO:0005575; F:GO:0008168; F:GO:0008757; F:GO:0016279; F:GO:0016740; P:GO:0018022; P:GO:0018027; P:GO:0032259; P:GO:0045905	C:cellular_component; F:methyltransferase activity; F:S-adenosylmethionine-dependent methyltransferase activity; F:protein-lysine N-methyltransferase activity; F:transferase activity; P:peptidyl-lysine methylation; P:peptidyl-lysine dimethylation; P:methylation; P:positive regulation of translational termination
PABG_06159	UDP-glucose 4-epimerase 3	374	1.13435e-160	61.37	2	F:GO:0003824; F:GO:0050662	F:catalytic activity; F:coenzyme binding
PABG_06075	UDP-glucose,sterol transferase, putative	1114	0.0	62.14	11	F:GO:0004577; C:GO:0005783; P:GO:0005975; F:GO:0016740; F:GO:0016757; F:GO:0016758; F:GO:0016906; P:GO:0030259; F:GO:0102202; F:GO:0102203; F:GO:0102205	F:N-acetylglucosaminyldiphosphodolichol N-acetylglucosaminyltransferase activity; C:endoplasmic reticulum; P:carbohydrate metabolic process; F:transferase activity; F:transferase activity, transferring glycosyl groups; F:transferase activity, transferring hexosyl groups; F:sterol 3-beta-glucosyltransferase activity; P:lipid glycosylation; F:soladodine glucosyltransferase activity; F:brassicastero…
PABG_02898	nuclear-mitochondrial protein Rmp1, putative	338	2.4193e-124	59.83	5	F:GO:0003674; C:GO:0005743; C:GO:0005938; P:GO:0008150; P:GO:0033227	F:molecular_function; C:mitochondrial inner membrane; C:cell cortex; P:biological_process; P:dsRNA transport
PAAG_06107	thiamine biosynthesis protein (Nmt1), putative	343	0.0	73.3	5	F:GO:0003674; F:GO:0005515; C:GO:0005575; P:GO:0009228; P:GO:0009229	F:molecular_function; F:protein binding; C:cellular_component; P:thiamine biosynthetic process; P:thiamine diphosphate biosynthetic process
PABG_06064	choline kinase, putative	804	0.0	54.77	16	F:GO:0000166; F:GO:0004103; F:GO:0004305; F:GO:0005524; C:GO:0005634; C:GO:0005737; C:GO:0005829; P:GO:0006629; P:GO:0006646; P:GO:0006656; P:GO:0006657; P:GO:0008654; F:GO:0016301; P:GO:0016310; F:GO:0016740; F:GO:0016773	F:nucleotide binding; F:choline kinase activity; F:ethanolamine kinase activity; F:ATP binding; C:nucleus; C:cytoplasm; C:cytosol; P:lipid metabolic process; P:phosphatidylethanolamine biosynthetic process; P:phosphatidylcholine biosynthetic process; P:CDP-choline pathway; P:phospholipid biosynthetic process; F:kinase activity; P:phosphorylation; F:transferase activity; F:phosphotransferase activ…
PABG_06968	6-phosphofructo-2-kinase, putative	539	0.0	71.83	14	F:GO:0003824; F:GO:0003873; F:GO:0004331; F:GO:0005524; C:GO:0005829; P:GO:0006000; P:GO:0006003; F:GO:0016301; P:GO:0016310; P:GO:0016311; F:GO:0016740; F:GO:0016787; C:GO:0043540; P:GO:0046835	F:catalytic activity; F:6-phosphofructo-2-kinase activity; F:fructose-2,6-bisphosphate 2-phosphatase activity; F:ATP binding; C:cytosol; P:fructose metabolic process; P:fructose 2,6-bisphosphate metabolic process; F:kinase activity; P:phosphorylation; P:dephosphorylation; F:transferase activity; F:hydrolase activity; C:6-phosphofructo-2-kinase/fructose-2,6-biphosphatase complex; P:carbohydrate ph…
PABG_02960	mitochondrial import inner membrane translocase subunit TIM14 isoform X1	104	1.2404e-50	77.96	16	C:GO:0001405; F:GO:0001671; C:GO:0005739; C:GO:0005743; P:GO:0007601; F:GO:0008565; P:GO:0009267; C:GO:0016020; C:GO:0016021; P:GO:0019216; P:GO:0030150; P:GO:0031333; P:GO:0032781; C:GO:0032991; P:GO:0048806; P:GO:1902957	C:PAM complex, Tim23 associated import motor; F:ATPase activator activity; C:mitochondrion; C:mitochondrial inner membrane; P:visual perception; F:protein transporter activity; P:cellular response to starvation; C:membrane; C:integral component of membrane; P:regulation of lipid metabolic process; P:protein import into mitochondrial matrix; P:negative regulation of protein complex assembly; P:pos…
PABG_06469	40S ribosomal protein S30	62	2.65207e-31	84.72	4	F:GO:0003735; C:GO:0005840; P:GO:0006412; C:GO:0022627	F:structural constituent of ribosome; C:ribosome; P:translation; C:cytosolic small ribosomal subunit
PABG_07511	C2H2 transcription factor, putative	743	4.48352e-163	60.55	10	C:GO:0000790; F:GO:0000981; F:GO:0003676; F:GO:0003677; F:GO:0005515; C:GO:0005634; C:GO:0005829; F:GO:0043565; P:GO:0045944; F:GO:0046872	C:nuclear chromatin; F:DNA-binding transcription factor activity, RNA polymerase II-specific; F:nucleic acid binding; F:DNA binding; F:protein binding; C:nucleus; C:cytosol; F:sequence-specific DNA binding; P:positive regulation of transcription by RNA polymerase II; F:metal ion binding
PABG_00904	conserved hypothetical protein	519	2.43964e-169	60.78	2	C:GO:0016020; C:GO:0016021	C:membrane; C:integral component of membrane
PAAG_00391	NACHT domain protein	1585	9.36391e-165	43.34	2	C:GO:0032126; P:GO:0070941	C:eisosome; P:eisosome assembly
PABG_04529	predicted protein	762	0.0	57.16	8	P:GO:0000147; P:GO:0006897; F:GO:0017022; C:GO:0030479; C:GO:0043332; P:GO:0044379; P:GO:0044397; P:GO:0051666	P:actin cortical patch assembly; P:endocytosis; F:myosin binding; C:actin cortical patch; C:mating projection tip; P:protein localization to actin cortical patch; P:actin cortical patch internalization; P:actin cortical patch localization
PAAG_04310	Pc21g16040	1247	1.76447e-53	56.18	4	P:GO:0000723; C:GO:0000784; F:GO:0003677; F:GO:0043047	P:telomere maintenance; C:nuclear chromosome, telomeric region; F:DNA binding; F:single-stranded telomeric DNA binding
PABG_00137	transcription initiation factor TFIID subunit 2	1253	0.0	59.62	28	P:GO:0000086; F:GO:0000979; F:GO:0000995; F:GO:0001094; F:GO:0003682; F:GO:0003743; F:GO:0005515; C:GO:0005634; C:GO:0005654; C:GO:0005669; P:GO:0006352; P:GO:0006366; P:GO:0006367; P:GO:0006383; P:GO:0006413; P:GO:0006508; P:GO:0007221; F:GO:0008134; F:GO:0008237; F:GO:0008270; P:GO:0014070; F:GO:0017025; C:GO:0033276; F:GO:0044212; P:GO:0045944; P:GO:0051123; P:GO:0060261; P:GO:1901796	P:G2/M transition of mitotic cell cycle; F:RNA polymerase II core promoter sequence-specific DNA binding; F:RNA polymerase III general transcription initiation factor activity; F:TFIID-class transcription factor complex binding; F:chromatin binding; F:translation initiation factor activity; F:protein binding; C:nucleus; C:nucleoplasm; C:transcription factor TFIID complex; P:DNA-templated transcri…
PABG_00488	Pc13g13460	425	5.93958e-147	60.64	7	F:GO:0003674; F:GO:0004190; C:GO:0005575; P:GO:0006508; P:GO:0008150; C:GO:0016020; C:GO:0016021	F:molecular_function; F:aspartic-type endopeptidase activity; C:cellular_component; P:proteolysis; P:biological_process; C:membrane; C:integral component of membrane
PABG_07153	PDCD2_C domain protein, putative	440	1.30308e-172	50.02	11	C:GO:0005634; C:GO:0005737; P:GO:0008283; P:GO:0030490; P:GO:0035162; P:GO:0042274; F:GO:0043024; F:GO:0046872; P:GO:0048103; P:GO:0048477; P:GO:2000765	C:nucleus; C:cytoplasm; P:cell population proliferation; P:maturation of SSU-rRNA; P:embryonic hemopoiesis; P:ribosomal small subunit biogenesis; F:ribosomal small subunit binding; F:metal ion binding; P:somatic stem cell division; P:oogenesis; P:regulation of cytoplasmic translation
PABG_04889	predicted protein	622	0.0	58.85	11	P:GO:0001510; C:GO:0005575; P:GO:0006396; P:GO:0008033; F:GO:0008168; F:GO:0008173; F:GO:0016740; P:GO:0030488; F:GO:0030696; F:GO:0030697; P:GO:0032259	P:RNA methylation; C:cellular_component; P:RNA processing; P:tRNA processing; F:methyltransferase activity; F:RNA methyltransferase activity; F:transferase activity; P:tRNA methylation; F:tRNA (m5U54) methyltransferase activity; F:S-adenosylmethionine-dependent tRNA (m5U54) methyltransferase activity; P:methylation

## Sheet: Pb01
Exclusive to Pb01
SeqName	Description	Length	e-Value	sim mean	#GO	GO IDs	GO Names	Enzyme Codes	Enzyme Names	InterPro IDs	InterPro GO IDs	InterPro GO Names
PAAG_00246	IQ and HECT domain protein	1235	0.0	57.7	4	F:GO:0004842; P:GO:0016567; F:GO:0016740; F:GO:0016874	F:ubiquitin-protein transferase activity; P:protein ubiquitination; F:transferase activity; F:ligase activity
PAAG_04957	histone-lysine N-methyltransferase SETD2	1028	0.0	63.36	55	C:GO:0000785; P:GO:0001525; P:GO:0001570; P:GO:0001763; P:GO:0001843; P:GO:0002376; F:GO:0005515; C:GO:0005634; C:GO:0005654; C:GO:0005694; P:GO:0006281; P:GO:0006298; P:GO:0006325; P:GO:0006354; P:GO:0006355; P:GO:0006368; P:GO:0006974; P:GO:0007275; F:GO:0008168; P:GO:0010452; P:GO:0010468; P:GO:0010569; P:GO:0010793; F:GO:0016279; F:GO:0016740; P:GO:0018023; F:GO:0018024; P:GO:0018026; P:GO:00…	C:chromatin; P:angiogenesis; P:vasculogenesis; P:morphogenesis of a branching structure; P:neural tube closure; P:immune system process; F:protein binding; C:nucleus; C:nucleoplasm; C:chromosome; P:DNA repair; P:mismatch repair; P:chromatin organization; P:DNA-templated transcription, elongation; P:regulation of transcription, DNA-templated; P:transcription elongation from RNA polymerase II promo…
PAAG_06938	short-chain dehydrogenase, putative	306	5.51578e-69	56.75	2	F:GO:0016491; P:GO:0055114	F:oxidoreductase activity; P:oxidation-reduction process
PAAG_02896	nuclear localization protein, putative	677	0.0	65.76	1	C:GO:0016586	C:RSC-type complex
PAAG_03755	primary-amine oxidase	701	0.0	55.51	7	F:GO:0005507; F:GO:0008131; P:GO:0009308; F:GO:0016491; F:GO:0046872; F:GO:0048038; P:GO:0055114	F:copper ion binding; F:primary amine oxidase activity; P:amine metabolic process; F:oxidoreductase activity; F:metal ion binding; F:quinone binding; P:oxidation-reduction process
PAAG_04328	endosomal cargo receptor (Erp3), putative	212	1.78808e-116	69.87	14	C:GO:0005737; C:GO:0005783; C:GO:0005793; C:GO:0005794; P:GO:0006886; P:GO:0006888; P:GO:0007030; F:GO:0008565; C:GO:0016020; C:GO:0016021; C:GO:0030134; P:GO:0035220; P:GO:0048042; P:GO:0061355	C:cytoplasm; C:endoplasmic reticulum; C:endoplasmic reticulum-Golgi intermediate compartment; C:Golgi apparatus; P:intracellular protein transport; P:endoplasmic reticulum to Golgi vesicle-mediated transport; P:Golgi organization; F:protein transporter activity; C:membrane; C:integral component of membrane; C:COPII-coated ER to Golgi transport vesicle; P:wing disc development; P:regulation of pos…
PAAG_07829	phosphatase family protein	1097	0.0	55.02	34	P:GO:0001956; F:GO:0003676; F:GO:0003723; F:GO:0004439; F:GO:0004519; F:GO:0004527; C:GO:0005737; P:GO:0006936; P:GO:0007010; P:GO:0007032; P:GO:0007165; P:GO:0010940; C:GO:0012506; P:GO:0015812; P:GO:0015870; P:GO:0016185; P:GO:0016191; F:GO:0016787; P:GO:0035418; P:GO:0040018; F:GO:0042578; C:GO:0044754; C:GO:0045202; P:GO:0045933; P:GO:0046855; P:GO:0046856; P:GO:0048212; P:GO:0048488; P:GO:00…	P:positive regulation of neurotransmitter secretion; F:nucleic acid binding; F:RNA binding; F:phosphatidylinositol-4,5-bisphosphate 5-phosphatase activity; F:endonuclease activity; F:exonuclease activity; C:cytoplasm; P:muscle contraction; P:cytoskeleton organization; P:endosome organization; P:signal transduction; P:positive regulation of necrotic cell death; C:vesicle membrane; P:gamma-aminobut…

## Sheet: Pb03
Exclusive to Pb03
SeqName	Description	Length	e-Value	sim mean	#GO	GO IDs	GO Names
PABG_06394	23S rRNA methyltransferase	799	7.11992e-162	58.9	3	P:GO:0001510; F:GO:0008168; C:GO:0016020	P:RNA methylation; F:methyltransferase activity; C:membrane
PABG_04716	actin-bundling protein Sac6, putative	645	0.0	82.41	17	F:GO:0005509; C:GO:0005884; P:GO:0006897; C:GO:0030479; F:GO:0030674; C:GO:0031097; P:GO:0034316; P:GO:0044396; F:GO:0051015; P:GO:0051639; P:GO:0051666; C:GO:0070648; P:GO:0070649; C:GO:0099079; C:GO:0120106; P:GO:1903920; P:GO:1904530	F:calcium ion binding; C:actin filament; P:endocytosis; C:actin cortical patch; F:protein binding, bridging; C:medial cortex; P:negative regulation of Arp2/3 complex-mediated actin nucleation; P:actin cortical patch organization; F:actin filament binding; P:actin filament network formation; P:actin cortical patch localization; C:formin-nucleated actin cable; P:formin-nucleated actin cable assembl…
PABG_07194	cell surface protein, putative	418	2.14997e-40	51.62	3	C:GO:0005737; C:GO:0043231; P:GO:0044550	C:cytoplasm; C:intracellular membrane-bounded organelle; P:secondary metabolite biosynthetic process
PABG_00324	d-2-hydroxyglutarate dehydrogenase, mitochondrial	545	0.0	77.11	7	F:GO:0004458; C:GO:0005739; P:GO:0019516; P:GO:0022904; C:GO:0031234; F:GO:0051990; F:GO:0071949	F:D-lactate dehydrogenase (cytochrome) activity; C:mitochondrion; P:lactate oxidation; P:respiratory electron transport chain; C:extrinsic component of cytoplasmic side of plasma membrane; F:(R)-2-hydroxyglutarate dehydrogenase activity; F:FAD binding
PABG_03941	DEAD box helicase involved in nonsense mediated decay, putative	1021	0.0	56.2	3	F:GO:0005488; P:GO:0006355; C:GO:0043229	F:binding; P:regulation of transcription, DNA-templated; C:intracellular organelle
PABG_03799	engulfment and cell motility protein 1 isoform X1	735	0.0	58.88	12	F:GO:0005085; C:GO:0005737; C:GO:0005886; P:GO:0006909; P:GO:0006911; P:GO:0016477; P:GO:0016601; F:GO:0017124; P:GO:0030029; P:GO:0030036; C:GO:0032045; P:GO:0048870	F:guanyl-nucleotide exchange factor activity; C:cytoplasm; C:plasma membrane; P:phagocytosis; P:phagocytosis, engulfment; P:cell migration; P:Rac protein signal transduction; F:SH3 domain binding; P:actin filament-based process; P:actin cytoskeleton organization; C:guanyl-nucleotide exchange factor complex; P:cell motility
PABG_04198	fungal specific transcription factor, putative	760	0.0	59.65	3	P:GO:0006355; C:GO:0044424; F:GO:0046872	P:regulation of transcription, DNA-templated; C:intracellular part; F:metal ion binding
PABG_07112	kinesin heavy chain	1464	0.0	75.9	5	F:GO:0003777; F:GO:0005524; C:GO:0005874; P:GO:0007018; F:GO:0008017	F:microtubule motor activity; F:ATP binding; C:microtubule; P:microtubule-based movement; F:microtubule binding
PABG_06447	minichromosome maintenance protein 3	888	0.0	71.67	6	F:GO:0003677; F:GO:0004386; F:GO:0005524; C:GO:0005634; P:GO:0006270; C:GO:0042555	F:DNA binding; F:helicase activity; F:ATP binding; C:nucleus; P:DNA replication initiation; C:MCM complex
PABG_05660	peptidoglycan-binding protein LysM	350	2.06236e-26	55.51	5	F:GO:0004177; P:GO:0006508; F:GO:0016787; F:GO:0030145; F:GO:0046872	F:aminopeptidase activity; P:proteolysis; F:hydrolase activity; F:manganese ion binding; F:metal ion binding
PABG_07344	ribosome biogenesis protein BRX1 homolog	390	6.86794e-160	62.71	8	P:GO:0000027; P:GO:0000464; P:GO:0000465; F:GO:0005515; C:GO:0005730; F:GO:0008097; C:GO:0030687; F:GO:0042134	P:ribosomal large subunit assembly; P:endonucleolytic cleavage in ITS1 upstream of 5.8S rRNA from tricistronic rRNA transcript (SSU-rRNA, 5.8S rRNA, LSU-rRNA); P:exonucleolytic trimming to generate mature 5'-end of 5.8S rRNA from tricistronic rRNA transcript (SSU-rRNA, 5.8S rRNA, LSU-rRNA); F:protein binding; C:nucleolus; F:5S rRNA binding; C:preribosome, large subunit precursor; F:rRNA primary t…
PABG_06401	siderophore biosynthesis protein, putative	550	0.0	57.04	3	F:GO:0016740; F:GO:0016746; F:GO:0050133	F:transferase activity; F:transferase activity, transferring acyl groups; F:N6-hydroxylysine O-acetyltransferase activity
PABG_02596	sister chromatid cohesion and DNA repair protein (BimD), putative	1584	0.0	55.5	1	P:GO:0007064	P:mitotic sister chromatid cohesion
PABG_02588	sodium/bile acid cotransporter 7 isoform X2	411	1.58191e-93	55.8	3	C:GO:0005886; P:GO:0006810; C:GO:0044425	C:plasma membrane; P:transport; C:membrane part
PABG_02199	trimethyllysine dioxygenase, mitochondrial	486	2.64663e-141	58.08	2	P:GO:0008152; F:GO:0051213	P:metabolic process; F:dioxygenase activity
PABG_07864	VHS domain protein	645	0.0	65.73	3	C:GO:0005623; P:GO:0006886; P:GO:0016192	C:cell; P:intracellular protein transport; P:vesicle-mediated transport

## Sheet: Pb18
Exclusive to Pb18
SeqName	Description	Length	e-Value	sim mean	#GO	GO IDs	GO Names	Enzyme Codes	Enzyme Names	InterPro IDs	InterPro GO IDs	InterPro GO Names
PADG_06525	40S ribosomal protein S1	299	6.92839e-154	87.4	9	F:GO:0003729; F:GO:0003735; C:GO:0005794; C:GO:0005886; P:GO:0006412; C:GO:0009506; C:GO:0009507; C:GO:0022627; C:GO:0042788	F:mRNA binding; F:structural constituent of ribosome; C:Golgi apparatus; C:plasma membrane; P:translation; C:plasmodesma; C:chloroplast; C:cytosolic small ribosomal subunit; C:polysomal ribosome
PADG_08144	cleavage and polyadenylation specificity factor subunit 2	1024	0.0	55.76	2	C:GO:0005634; P:GO:0031124	C:nucleus; P:mRNA 3'-end processing
PADG_02875	coatomer subunit beta	955	0.0	82.76	6	C:GO:0000139; F:GO:0005198; P:GO:0006886; P:GO:0006888; P:GO:0006891; C:GO:0030126	C:Golgi membrane; F:structural molecule activity; P:intracellular protein transport; P:endoplasmic reticulum to Golgi vesicle-mediated transport; P:intra-Golgi vesicle-mediated transport; C:COPI vesicle coat
PADG_07504	conserved hypothetical protein	1712	0.0	52.33
PADG_03868	DNA repair protein, putative	702	0.0	57.58	1	F:GO:0016787	F:hydrolase activity
PADG_06199	FAD binding domain-containing protein	646	0.0	60.84	6	F:GO:0004497; C:GO:0005575; C:GO:0016020; C:GO:0016021; P:GO:0055114; F:GO:0071949	F:monooxygenase activity; C:cellular_component; C:membrane; C:integral component of membrane; P:oxidation-reduction process; F:FAD binding
PADG_00149	hypothetical protein CFIO01_01043	413	1.55553e-08	49.12
PADG_06300	leucine-rich repeat-containing protein 74B	1325	0.0	53.0	11	F:GO:0000166; F:GO:0003674; F:GO:0005524; C:GO:0005575; P:GO:0008150; C:GO:0030027; P:GO:0030335; P:GO:0042981; P:GO:0051638; P:GO:1902745; P:GO:2000813	F:nucleotide binding; F:molecular_function; F:ATP binding; C:cellular_component; P:biological_process; C:lamellipodium; P:positive regulation of cell migration; P:regulation of apoptotic process; P:barbed-end actin filament uncapping; P:positive regulation of lamellipodium organization; P:negative regulation of barbed-end actin filament capping
PADG_07148	midasin, putative	4939	0.0	59.43	1	C:GO:0005634	C:nucleus
PADG_05893	nucleosome assembly protein 1-like 1	410	0.0	76.32	15	C:GO:0005634; C:GO:0005737; P:GO:0006334; P:GO:0006337; P:GO:0006606; P:GO:0007117; F:GO:0008047; F:GO:0030332; P:GO:0031116; P:GO:0032968; F:GO:0042393; F:GO:0042802; P:GO:0043085; P:GO:0071346; P:GO:2000617	C:nucleus; C:cytoplasm; P:nucleosome assembly; P:nucleosome disassembly; P:protein import into nucleus; P:budding cell bud growth; F:enzyme activator activity; F:cyclin binding; P:positive regulation of microtubule polymerization; P:positive regulation of transcription elongation from RNA polymerase II promoter; F:histone binding; F:identical protein binding; P:positive regulation of catalytic ac…
PADG_05281	propionyl-CoA synthetase	710	0.0	72.63	2	F:GO:0003987; C:GO:0016021	F:acetate-CoA ligase activity; C:integral component of membrane	EC:6.2.1.1	Acetate--CoA ligase
PADG_07657	telomere length regulation protein TEL2 homolog	995	0.0	51.27
PADG_00881	WD repeat protein	1331	0.0	57.4	13	C:GO:0005623; C:GO:0005737; P:GO:0007035; P:GO:0008593; C:GO:0010008; C:GO:0016020; C:GO:0016021; P:GO:0035149; C:GO:0043291; F:GO:0044877; P:GO:0055085; P:GO:0071277; P:GO:0071294	C:cell; C:cytoplasm; P:vacuolar acidification; P:regulation of Notch signaling pathway; C:endosome membrane; C:membrane; C:integral component of membrane; P:lumen formation, open tracheal system; C:RAVE complex; F:protein-containing complex binding; P:transmembrane transport; P:cellular response to calcium ion; P:cellular response to zinc ion
PADG_01515	zinc knuckle domain protein	684	5.06433e-88	47.4	6	F:GO:0003676; F:GO:0003677; F:GO:0004652; F:GO:0008270; C:GO:0031499; P:GO:0043633	F:nucleic acid binding; F:DNA binding; F:polynucleotide adenylyltransferase activity; F:zinc ion binding; C:TRAMP complex; P:polyadenylation-dependent RNA catabolic process
