# Supplementary material for: Comparison of the RNA Content of Extracellular Vesicles Derived from Paracoccidioides brasiliensis and Paracoccidioides lutzii
Source: Cells. 2019 Jul 23;8(7):765. doi: 10.3390/cells8070765 (PMC6678485; doi:10.3390/cells8070765)
Supplement: Supplementary file 1 [file cells-08-00765-s001.zip › Suppl Table 2 - DC com legenda.xlsx]

## Sheet: Sheet1
Feature ID	EDGE test: Control vs MoDc+Pb EV, common dispersion - Fold change	EDGE test: Control vs MoDc+Pb EV, common dispersion - Bonferroni	EDGE test: Control vs MoDc+Pb EV, common dispersion - FDR p-value correction	Annotations - GO biological process	Annotations - Database object name	Control - Normalized means	MoDc+Pb EV - Normalized means
Krtap4-1	480.501	1.60572e-08	4.01431e-09	0008150 // biological_process (MGI:MGI:2156816|GO_REF:0000015 [ND])	keratin associated protein 4-1	0	70.3944
Gm23276	355.093	1.49503e-06	2.13576e-07			0	52.177
E330011O21Rik	310.908	1.06065e-05	1.06065e-06			0	45.7752
Cilp2	245.516	0.000271802	2.09079e-05	0008150 // biological_process (MGI:MGI:2156816|GO_REF:0000015 [ND])	cartilage intermediate layer protein 2	0	42.9633
Gm15318	171.08	0.0224078	0.000947674	Table S2: MoDC genes differentially expressed (upregulated in green and downregulated in pink) in MoDC cells after incubation with Pb18 cells in a transwell system, as analyzed using the RNA-seq strategy.		0	29.7014
Ppm1j	164.739	1.09423e-06	1.82372e-07	0006470 // protein dephosphorylation (MGI:MGI:2651995|PMID:12633878 [IDA])	protein phosphatase 1J	0.135601	74.2268
P3h4	158.413	1.35761e-05	1.23419e-06	0008150 // biological_process (MGI:MGI:2156816|GO_REF:0000015 [ND])	prolyl 3-hydroxylase family member 4 (non-enzymatic)	0.107149	62.2309
Ankar	132.708	0.00171591	0.000107245		ankyrin and armadillo repeat containing	0.0508653	36.6189
mt-Te	120.246	0.809617	0.0197467	0006414 // translational elongation (MGI:MGI:70351|PMID:7332926 [TAS]) /// 0006412 // translation (MGI:MGI:70351|PMID:7332926 [ISS])	mitochondrially encoded tRNA glutamic acid	0	19.4478		Table S2: MoDC genes differentially expressed (upregulated in green and downregulated in pink) after incubation with Pb18 cells in a transwell system, as analyzed using the RNA-seq strategy.
Gm24984	111.493	1	0.0261733			0	16.658
Unc13c	46.2289	4.57558e-06	5.08398e-07	0007268 // chemical synaptic transmission (MGI:MGI:1929572|PMID:11150314 [IMP] MGI:MGI:2449467) /// 0031914 // negative regulation of synaptic plasticity (MGI:MGI:5490921|PMID:23658173 [IGI] UniProtKB:Q9Z1N9) /// 0016082 // synaptic vesicle priming (MGI:MGI:4417868|GO_REF:0000096 [ISO] RGD:628592) /// 0006887 // exocytosis (MGI:MGI:1354194|GO_REF:0000004 [IEA] UniProtKB-KW:KW-0268) /// 0016079 //…	unc-13 homolog C (C. elegans)	0.82138	84.168
Gm42902	30.4921	0.0367646	0.00141402			0.457554	32.7348
Klhl21	26.0361	1	0.0261733	0016567 // protein ubiquitination (MGI:MGI:4834177|GO_REF:0000096 [ISO] UniProtKB:Q9UJP4) /// 0051301 // cell division (MGI:MGI:1354194|GO_REF:0000004 [IEA] UniProtKB-KW:KW-0132) /// 0032465 // regulation of cytokinesis (MGI:MGI:4834177|GO_REF:0000096 [ISO] UniProtKB:Q9UJP4) /// 0035853 // chromosome passenger complex localization to spindle midzone (MGI:MGI:4834177|GO_REF:0000096 [ISO] UniProtKB…	kelch-like 21	0.303964	19.7911
Smim7	22.593	0.171913	0.00554559	0008150 // biological_process (MGI:MGI:2156816|GO_REF:0000015 [ND])	small integral membrane protein 7	0.556461	24.6324
H2-Eb1	7.50915	0.066215	0.00220717	0002504 // antigen processing and presentation of peptide or polysaccharide antigen via MHC class II (MGI:MGI:1354194|GO_REF:0000004 [IEA] UniProtKB-KW:KW-0491) /// 0019886 // antigen processing and presentation of exogenous peptide antigen via MHC class II (MGI:MGI:3033882|PMID:11027433 [IDA]) /// 0006955 // immune response (MGI:MGI:2152098|GO_REF:0000002 [IEA] InterPro:IPR014745|InterPro:IPR000…	histocompatibility 2, class II antigen E beta	6.85269	96.8127
Gm44387	6.52411	0.01555	0.000740478			22.67	265.818
Ralgds	6.4604	0.0051606	0.000303565	0007165 // signal transduction (MGI:MGI:2152098|GO_REF:0000002 [IEA] InterPro:IPR000159) /// 0007264 // small GTPase mediated signal transduction (MGI:MGI:2152098|GO_REF:0000002 [IEA] InterPro:IPR015758|InterPro:IPR019804|InterPro:IPR001895)	ral guanine nucleotide dissociation stimulator	50.2995	519.463
Gm24109	5.2973	0.266114	0.00760325			21.5011	194.921
S100a4	4.73271	1	0.0507971	0043123 // positive regulation of I-kappaB kinase/NF-kappaB signaling (MGI:MGI:4834177|GO_REF:0000096 [ISO] UniProtKB:P26447)	S100 calcium binding protein A4	15.5764	149.501
mt-Tv	4.40171	0.694796	0.0173699	0006414 // translational elongation (MGI:MGI:70351|PMID:7332926 [TAS]) /// 0006412 // translation (MGI:MGI:70351|PMID:7332926 [ISS])	mitochondrially encoded tRNA valine	70.5969	521.86
Snord118	-5.26718	0.0649583	0.00220717	0008150 // biological_process (MGI:MGI:2156816|GO_REF:0000015 [ND])	small nucleolar RNA, C/D box 118	372.521	131.588
Gm24229	-5.56826	0.253559	0.00760325			58.8706	20.0343
mt-Th	-6.99977	0.328394	0.00912206	0006414 // translational elongation (MGI:MGI:70351|PMID:7332926 [TAS]) /// 0006412 // translation (MGI:MGI:70351|PMID:7332926 [ISS])	mitochondrially encoded tRNA histidine	29.9406	8.26684
Sh3bgrl	-8.11861	0.0266972	0.00106789	0008150 // biological_process (MGI:MGI:2156816|GO_REF:0000015 [ND])	SH3-binding domain glutamic acid-rich protein like	33.4658	8.851
Gm24844	-9.95213	0.259203	0.00760325			17.4379	3.10243
Thg1l	-14.7982	0.00137668	9.17784e-05	0008033 // tRNA processing (MGI:MGI:4459044|GO_REF:0000033 [IBA] PANTHER:PTN000977687) /// 0051289 // protein homotetramerization (MGI:MGI:4834177|GO_REF:0000096 [ISO] UniProtKB:Q9NWX6) /// 0006400 // tRNA modification (MGI:MGI:2152098|GO_REF:0000002 [IEA] InterPro:IPR024956|InterPro:IPR007537) /// 0008033 // tRNA processing (MGI:MGI:4834177|GO_REF:0000096 [ISO] UniProtKB:Q9NWX6)	tRNA-histidine guanylyltransferase 1-like (S. cerevisiae)	24.5039	3.58522
Dbr1	-19.2517	0.00770607	0.000428115	0000375 // RNA splicing, via transesterification reactions (MGI:MGI:4834177|GO_REF:0000096 [ISO] UniProtKB:Q9UK59) /// 0006397 // mRNA processing (MGI:MGI:2152098|GO_REF:0000002 [IEA] InterPro:IPR007708) /// 0006397 // mRNA processing (MGI:MGI:1354194|GO_REF:0000004 [IEA] UniProtKB-KW:KW-0507) /// 0000398 // mRNA splicing, via spliceosome (MGI:MGI:1890021|PMID:10982890 [IDA])	debranching RNA lariats 1	14.876	1.55378
Ctnnal1	-25.9809	1	0.0524582	0007266 // Rho protein signal transduction (MGI:MGI:2154458|GO_REF:0000008 [ISO] UniProtKB:Q9UBT7) /// 0007155 // cell adhesion (MGI:MGI:2152098|GO_REF:0000002 [IEA] InterPro:IPR001033|InterPro:IPR006077)	catenin (cadherin associated protein), alpha-like 1	7.16766	0.422617
Gabpb2	-30.1287	6.16179e-05	5.13483e-06	0006351 // transcription, DNA-templated (MGI:MGI:1354194|GO_REF:0000004 [IEA] UniProtKB-KW:KW-0804) /// 0045944 // positive regulation of transcription from RNA polymerase II promoter (MGI:MGI:1321421|PMID:9857059 [ISO] UniProtKB:Q8TAK5) /// 0006355 // regulation of transcription, DNA-templated (MGI:MGI:1354194|GO_REF:0000004 [IEA] UniProtKB-KW:KW-0805) /// 0045944 // positive regulation of trans…	GA repeat binding protein, beta 2	21.6278	1.45441
Dph5	-32.1639	0.00885411	0.000466006	0017183 // peptidyl-diphthamide biosynthetic process from peptidyl-histidine (MGI:MGI:4459044|GO_REF:0000033 [IBA] PANTHER:PTN000853882) /// 0008152 // metabolic process (MGI:MGI:2152098|GO_REF:0000002 [IEA] InterPro:IPR000878|InterPro:IPR014777|InterPro:IPR014776) /// 0032259 // methylation (MGI:MGI:1354194|GO_REF:0000004 [IEA] UniProtKB-KW:KW-0489)	diphthamide biosynthesis 5	12.3089	0.670942
Zfp575	-32.601	1	0.0365162	0006351 // transcription, DNA-templated (MGI:MGI:1354194|GO_REF:0000004 [IEA] UniProtKB-KW:KW-0804) /// 0006355 // regulation of transcription, DNA-templated (MGI:MGI:1354194|GO_REF:0000004 [IEA] UniProtKB-KW:KW-0805) /// 0008150 // biological_process (MGI:MGI:2156816|GO_REF:0000015 [ND])	zinc finger protein 575	9.72464	0.345818
A430035B10Rik	-41.0807	0.359828	0.00946916	0008150 // biological_process (MGI:MGI:2156816|GO_REF:0000015 [ND])	RIKEN cDNA A430035B10 gene	11.4613	0.311715
Pknox1	-65.5908	4.34123e-09	1.44708e-09	0006357 // regulation of transcription from RNA polymerase II promoter (MGI:MGI:1339526|PMID:10373562 [IDA]) /// 0030097 // hemopoiesis (MGI:MGI:3763849|PMID:17904118 [IMP] MGI:MGI:3530910) /// 0030217 // T cell differentiation (MGI:MGI:3610703|PMID:16314502 [IMP] MGI:MGI:3530910) /// 0043010 // camera-type eye development (MGI:MGI:3653971|PMID:16847320 [IMP] MGI:MGI:3530910) /// 0045893 // posit…	Pbx/knotted 1 homeobox	57.9803	1.22539
Gm11274	-95.3173	1	0.0365162			7.27765	0
Fitm1	-98.0739	1	0.0365162	0008654 // phospholipid biosynthetic process (MGI:MGI:4459044|GO_REF:0000033 [IBA] PANTHER:PTN000565881) /// 0019915 // lipid storage (MGI:MGI:2152098|GO_REF:0000002 [IEA] InterPro:IPR019388) /// 0010890 // positive regulation of sequestering of triglyceride (MGI:MGI:3772596|PMID:18160536 [IDA]) /// 0034389 // lipid particle organization (MGI:MGI:3772596|PMID:18160536 [IDA])	fat storage-inducing transmembrane protein 1	7.53767	0
1700102P08Rik	-103.499	3.03164e-06	3.78954e-07	0008150 // biological_process (MGI:MGI:2156816|GO_REF:0000015 [ND])	RIKEN cDNA 1700102P08 gene	21.9583	0.318777
Gm24123	-114.229	0.523041	0.0134113			10.9482	0
Gm26022	-116.316	0.359828	0.00946916			10.5747	0
Gm26716	-120.57	0.249277	0.00760325			10.5053	0
Gm15341	-142.229	0.0612564	0.00218773			13.8147	0
Gm25725	-143.938	0.0437837	0.00162162			13.4452	0
Gm42643	-155.647	0.0227442	0.000947674			15.1993	0
mt-Ts2	-158.396	0.0120659	0.000603293	0006414 // translational elongation (MGI:MGI:70351|PMID:7332926 [TAS]) /// 0006412 // translation (MGI:MGI:70351|PMID:7332926 [ISS])	mitochondrially encoded tRNA serine 2	14.2232	0
Igkj4	-162.821	0.0165238	0.000751082			15.9421	0
D730045A05Rik	-173.344	1.53785e-09	1.17609e-09			51.9253	0.310487
Rps6kc1	-200.173	2.35218e-09	1.17609e-09	0007165 // signal transduction (MGI:MGI:4459044|GO_REF:0000033 [IBA] PANTHER:PTN001036502) /// 0006468 // protein phosphorylation (MGI:MGI:2152098|GO_REF:0000002 [IEA] InterPro:IPR000719) /// 0016310 // phosphorylation (MGI:MGI:1354194|GO_REF:0000004 [IEA] UniProtKB-KW:KW-0418)	ribosomal protein S6 kinase polypeptide 1	34.4743	0.235066
Gm13076	-203.498	0.000873884	6.24203e-05			14.8716	0
Gm12100	-349.162	5.18105e-07	1.03621e-07			35.5349	0
